# Supplementary material for: Two new species of Asellota (Crustacea, Isopoda) from coral reefs on Iriomote Island, Okinawa, Japan
Source: Zookeys. 2015 Sep 16;(520):27–40. doi: 10.3897/zookeys.520.5943 (PMC4591720; doi:10.3897/zookeys.520.5943)
Supplement: XML Treatment for Pleurocope [file zookeys.520.5943-treatment1.xml]

<!DOCTYPE tp:taxon-treatment
  PUBLIC "-//TaxonX//DTD Taxonomic Treatment Publishing DTD v0 20100105//EN" "tax-treatment-NSO.dtd">
<tp:taxon-treatment xmlns:tp="http://www.plazi.org/taxpub"><tp:treatment-meta><kwd-group><label>Taxon classification</label><kwd><named-content content-type="kingdom">Animalia</named-content></kwd><kwd><named-content content-type="order">Isopoda</named-content></kwd><kwd><named-content content-type="family">Pleurocopidae</named-content></kwd></kwd-group><mixed-citation publication-type="journal"><person-group><name><surname>Shimomura</surname><given-names>Michitaka</given-names></name><name><surname>Naruse</surname><given-names>Tohru</given-names></name></person-group><article-title>Two new species of <tp:taxon-name><tp:taxon-name-part taxon-name-part-type="suborder">Asellota</tp:taxon-name-part></tp:taxon-name> (<tp:taxon-name><tp:taxon-name-part taxon-name-part-type="subphylum">Crustacea</tp:taxon-name-part></tp:taxon-name>, <tp:taxon-name><tp:taxon-name-part taxon-name-part-type="order">Isopoda</tp:taxon-name-part></tp:taxon-name>) from coral reefs on Iriomote Island, Okinawa, Japan</article-title><source>Zookeys</source><day>16</day><month>9</month><year>2015</year><volume>2015</volume><issue>520</issue><fpage>27</fpage><lpage>40</lpage><pub-id pub-id-type="doi">10.3897/zookeys.520.5943</pub-id></mixed-citation></tp:treatment-meta><tp:nomenclature><tp:taxon-name>
                            <tp:taxon-name-part taxon-name-part-type="genus">Pleurocope</tp:taxon-name-part>
                        </tp:taxon-name><tp:taxon-authority>Walker, 1901</tp:taxon-authority><tp:nomenclature-citation-list><tp:nomenclature-citation><tp:taxon-name><tp:taxon-name-part taxon-name-part-type="genus">Pleurocope</tp:taxon-name-part></tp:taxon-name><comment> Walker, 1901: 297; <xref ref-type="bibr" rid="B5">Kensley and Schotte 2002</xref>: 1435.</comment></tp:nomenclature-citation></tp:nomenclature-citation-list></tp:nomenclature><tp:treatment-sec sec-type="Type species"><title>Type species.</title><p><italic><tp:taxon-name><tp:taxon-name-part taxon-name-part-type="genus">Pleurocope</tp:taxon-name-part> <tp:taxon-name-part taxon-name-part-type="species">dasyura</tp:taxon-name-part></tp:taxon-name></italic> Walker, 1901 (by original designation and monotypy).</p></tp:treatment-sec><tp:treatment-sec sec-type="Species included"><title>Species included.</title><p><italic><tp:taxon-name><tp:taxon-name-part taxon-name-part-type="genus">Pleurocope</tp:taxon-name-part> <tp:taxon-name-part taxon-name-part-type="species">dasyura</tp:taxon-name-part></tp:taxon-name></italic> Walker, 1901, Mediterranean; <italic><tp:taxon-name><tp:taxon-name-part taxon-name-part-type="genus">Pleurocope</tp:taxon-name-part> <tp:taxon-name-part taxon-name-part-type="species">floridensis</tp:taxon-name-part></tp:taxon-name></italic> Hooker, 1985, Gulf of Mexico; <italic><tp:taxon-name><tp:taxon-name-part taxon-name-part-type="genus">Pleurocope</tp:taxon-name-part> <tp:taxon-name-part taxon-name-part-type="species">wilsoni</tp:taxon-name-part></tp:taxon-name></italic> Kensley &amp; Schotte, 2002, Thailand and Seychelles; <italic><tp:taxon-name><tp:taxon-name-part taxon-name-part-type="genus">Pleurocope</tp:taxon-name-part> <tp:taxon-name-part taxon-name-part-type="species">iriomotensis</tp:taxon-name-part></tp:taxon-name></italic> <bold>sp. n.</bold>, Iriomote Island, Ryukyu Islands (present study).</p></tp:treatment-sec><tp:treatment-sec sec-type="Diagnosis"><title>Diagnosis</title><p><bold>(modified from <xref ref-type="bibr" rid="B5">Kensley and Schotte 2002</xref>).</bold> Antennular flagellum composed of 4 articles. Antennal flagellum composed of 6–7 articles. Mandible without palp. Maxillula medial lobe rudimentary, without setae; lateral lobe with 7–9 setae apically. Maxilla lateral 2 lobes each with 2 setae apically. Some pereonites with spine-like process laterally, often bearing 1–2 stout setae. Pereopod 1 subchelate. Pereopods 2–7 with single claw. Coxal plates of pereopods 5–7 visible in dorsal view. Some coxal plates with spine-like process laterally, with 1–3 stout setae. Uropods composed of protopod, endopod and exopod, inserted dorsolaterally on proximal pleon. Pleotelson tapering posteriorly to acute apex. Male pleopod 1 tapering posteriorly, with some short setae on apex. Male pleopod 2: protopod narrow, lanceolate, with single long seta on apex; second article reaching or surpassing apex of protopod.</p></tp:treatment-sec><tp:treatment-sec sec-type="Remarks"><title>Remarks.</title><p><xref ref-type="bibr" rid="B11">Walker (1901)</xref> established the genus for his new species <italic><tp:taxon-name><tp:taxon-name-part taxon-name-part-type="genus">Pleurocope</tp:taxon-name-part> <tp:taxon-name-part taxon-name-part-type="species">dasyura</tp:taxon-name-part></tp:taxon-name></italic> from a depth of 18 m at the Mediterranean. A second species, <italic><tp:taxon-name><tp:taxon-name-part taxon-name-part-type="genus">Pleurocope</tp:taxon-name-part> <tp:taxon-name-part taxon-name-part-type="species">floridensis</tp:taxon-name-part></tp:taxon-name></italic>, was described by <xref ref-type="bibr" rid="B3">Hooker (1985)</xref> from a depth of 30 m at the Florida Middlegrounds in the northeastern Gulf of Mexico. <xref ref-type="bibr" rid="B5">Kensley and Schotte (2002)</xref> redefined the genus with the description of the new species of <italic><tp:taxon-name><tp:taxon-name-part taxon-name-part-type="genus">Pleurocope</tp:taxon-name-part> <tp:taxon-name-part taxon-name-part-type="species">wilsoni</tp:taxon-name-part></tp:taxon-name></italic> from a depth of 77 m off Phuket Island, Thailand, and a depth of 6–16 m at Picard Island, Aldabra Atoll.</p><p>The main changes in this new diagnosis are to accommodate the number of seta on maxillae.</p><!--PageBreak--></tp:treatment-sec><ref-list><ref id="B5"><mixed-citation xmlns:xlink="http://www.w3.org/1999/xlink" xlink:type="simple"><person-group><name name-style="western"><surname>Kensley</surname><given-names>B</given-names></name><name name-style="western"><surname>Schotte</surname><given-names>M</given-names></name></person-group> (<year>2002</year>) <article-title>New species and records of <tp:taxon-name><tp:taxon-name-part taxon-name-part-type="suborder">Asellota</tp:taxon-name-part></tp:taxon-name> from the Indian Ocean (<tp:taxon-name><tp:taxon-name-part taxon-name-part-type="subphylum">Crustacea</tp:taxon-name-part></tp:taxon-name>: <tp:taxon-name><tp:taxon-name-part taxon-name-part-type="superorder">Peracarida</tp:taxon-name-part></tp:taxon-name>: <tp:taxon-name><tp:taxon-name-part taxon-name-part-type="order">Isopoda</tp:taxon-name-part></tp:taxon-name>).</article-title> <source>Journal of Natural History</source> <volume>36</volume>: <fpage>1421</fpage>–<lpage>1461</lpage>. doi: <ext-link xlink:type="simple" ext-link-type="doi" xlink:href="10.1080/00222930110050401">10.1080/00222930110050401</ext-link> </mixed-citation></ref><ref id="B11"><mixed-citation xmlns:xlink="http://www.w3.org/1999/xlink" xlink:type="simple"><person-group><name name-style="western"><surname>Walker</surname><given-names>AO</given-names></name></person-group> (<year>1901</year>) <article-title>Contributions to the malacostracan fauna of the Mediterranean.</article-title> <source>Journal of the Linnean Society of London, Zoology</source> <volume>28</volume>: <fpage>290</fpage>–<lpage>307</lpage>. doi: <ext-link xlink:type="simple" ext-link-type="doi" xlink:href="10.1111/j.1096-3642.1901.tb01753.x">10.1111/j.1096-3642.1901.tb01753.x</ext-link> </mixed-citation></ref><ref id="B3"><mixed-citation xmlns:xlink="http://www.w3.org/1999/xlink" xlink:type="simple"><person-group><name name-style="western"><surname>Hooker</surname><given-names>A</given-names></name></person-group> (<year>1985</year>) <article-title>New species of <tp:taxon-name><tp:taxon-name-part taxon-name-part-type="order">Isopoda</tp:taxon-name-part></tp:taxon-name> from the Florida Middlegrounds (<tp:taxon-name><tp:taxon-name-part taxon-name-part-type="subphylum">Crustacea</tp:taxon-name-part></tp:taxon-name>: <tp:taxon-name><tp:taxon-name-part taxon-name-part-type="superorder">Peracarida</tp:taxon-name-part></tp:taxon-name>).</article-title> <source>Proceedings of the Biological Society of Washington</source> <volume>98</volume>(<issue>1</issue>): <fpage>255</fpage>–<lpage>280</lpage>. </mixed-citation></ref></ref-list></tp:taxon-treatment>
