# Supplementary material for: Two new species of Asellota (Crustacea, Isopoda) from coral reefs on Iriomote Island, Okinawa, Japan
Source: Zookeys. 2015 Sep 16;(520):27–40. doi: 10.3897/zookeys.520.5943 (PMC4591720; doi:10.3897/zookeys.520.5943)
Supplement: XML Treatment for Pleurocope iriomotensis [file zookeys.520.5943-treatment2.xml]

<!DOCTYPE tp:taxon-treatment
  PUBLIC "-//TaxonX//DTD Taxonomic Treatment Publishing DTD v0 20100105//EN" "tax-treatment-NSO.dtd">
<tp:taxon-treatment xmlns:tp="http://www.plazi.org/taxpub"><tp:treatment-meta><kwd-group><label>Taxon classification</label><kwd><named-content content-type="kingdom">Animalia</named-content></kwd><kwd><named-content content-type="order">Isopoda</named-content></kwd><kwd><named-content content-type="family">Pleurocopidae</named-content></kwd></kwd-group><mixed-citation publication-type="journal"><person-group><name><surname>Shimomura</surname><given-names>Michitaka</given-names></name><name><surname>Naruse</surname><given-names>Tohru</given-names></name></person-group><article-title>Two new species of <tp:taxon-name><tp:taxon-name-part taxon-name-part-type="suborder">Asellota</tp:taxon-name-part></tp:taxon-name> (<tp:taxon-name><tp:taxon-name-part taxon-name-part-type="subphylum">Crustacea</tp:taxon-name-part></tp:taxon-name>, <tp:taxon-name><tp:taxon-name-part taxon-name-part-type="order">Isopoda</tp:taxon-name-part></tp:taxon-name>) from coral reefs on Iriomote Island, Okinawa, Japan</article-title><source>Zookeys</source><day>16</day><month>9</month><year>2015</year><volume>2015</volume><issue>520</issue><fpage>27</fpage><lpage>40</lpage><pub-id pub-id-type="doi">10.3897/zookeys.520.5943</pub-id></mixed-citation></tp:treatment-meta><tp:nomenclature><tp:taxon-name>
                            <tp:taxon-name-part taxon-name-part-type="genus">Pleurocope</tp:taxon-name-part>
                            <tp:taxon-name-part taxon-name-part-type="species">iriomotensis</tp:taxon-name-part>
                            <object-id xmlns:xlink="http://www.w3.org/1999/xlink" content-type="zoobank" xlink:type="simple">http://zoobank.org/D687B687-10AE-491F-94CA-63C99CF6A3C3</object-id>
                        </tp:taxon-name><tp:taxon-status xmlns:xlink="http://www.w3.org/1999/xlink" xlink:type="simple">sp. n.</tp:taxon-status><xref ref-type="fig" rid="F2">Figs 2</xref><xref ref-type="fig" rid="F3">, 3</xref><xref ref-type="fig" rid="F4">, 4</xref></tp:nomenclature><tp:treatment-sec sec-type="material"><title>Material examined.</title><p>Holotype. ♂ (0.9 mm), <named-content xmlns:xlink="http://www.w3.org/1999/xlink" content-type="dwc:verbatimCoordinates" xlink:type="simple">24°20´N, 123°41´E</named-content>, Amitori Bay, Okinawa, Japan, 19 July 2012, dead coral, 25 m, coll. TN (<abbrev xmlns:xlink="http://www.w3.org/1999/xlink" content-type="institution" xlink:title="Kitakyushu Museum of Natural History and Human History" xlink:type="simple">KMNH</abbrev> IvR 500,729).</p><p>Paratypes. 3♂♂ (0.5–0.9 mm), Amitori Bay, Okinawa, Japan, 19 July 2012, dead coral, 4 m, coll. MS (<abbrev xmlns:xlink="http://www.w3.org/1999/xlink" content-type="institution" xlink:title="Kitakyushu Museum of Natural History and Human History" xlink:type="simple">KMNH</abbrev> IvR 500,730–500,732).</p></tp:treatment-sec><tp:treatment-sec sec-type="Description of the holotype"><title>Description of the holotype.</title><p><italic>Body</italic> (Fig. <xref ref-type="fig" rid="F2">2</xref>) 1.6 times as long as maximum width (including spine-like processes), widest at pereonite 3, with many small granules on dorsum, without dorsal setae. Head (including eyestalks) 2.4 times as broad as long, head without eyestalks 1.2 times as broad as long, broader than pereonite 1; frontal and posterior margins of head convex. Eyes each with 2 ommatidia; eyestalks slender, long, reaching near distal end of article 1 of antenna 1. Pereonites 1 and 5–7 laterally rounded, without lateral spine-like processes; pereonites 2 and 3 with pair of long lateral spine-like processes bearing 2 or 3 robust setae; lateral spine-like processes of pereonites 2 and 3 reaching to tip of second article of antennula in length; pereonite 4 with pair of short lateral spine-like processes bearing single robust seta and 2 short teeth distally; lateral spine-like processes of pereonite 4 half as long as ones of pereonite 3. Pereonite 1 shortest; pereonite 2 three times as long as pereonite 1; pereonites 3 and 4 longest, subequal in length; pereonite 5 0.7 times as long as pereonite 4, pereonites 5–7 subequal in length. Pereonites 1 to 3 increasing in width; pereonite 4 narrower than pereonites 3; pereonites 4 to 7 decreasing in width. Coxal plates dorsally visible on pereonites 5–7, laterally with spine-like process and 2 robust setae. Pleotelson (Fig. <xref ref-type="fig" rid="F2">2</xref>) approx. 2.2 times as long as wide, widest at anterior one seventh, tapering to sharply rounded apex, with 12 robust setae distally.</p><fig id="F2" position="float" orientation="portrait"><label>Figure 2.</label><caption><p><italic><tp:taxon-name><tp:taxon-name-part taxon-name-part-type="genus">Pleurocope</tp:taxon-name-part> <tp:taxon-name-part taxon-name-part-type="species">iriomotensis</tp:taxon-name-part></tp:taxon-name></italic> sp. n., holotype male, habitus, dorsal. Scale bar: 100 μm.</p></caption><graphic xmlns:xlink="http://www.w3.org/1999/xlink" xlink:href="zookeys-520-027-g002.jpg" position="float" orientation="portrait" xlink:type="simple" id="oo_56683.jpg"/></fig><p><italic>Antennula</italic> (Fig. <xref ref-type="fig" rid="F3">3A</xref>) consisting of 6 articles. Article 1 longest and broadest, twice broader than eyestalks, with 1 long and 1 short simple setae laterodistally; article 2 nearly 0.8 times as long as article 1, distally with 1 short and 2 long, stout simple setae and 1 broom-like seta; article 3 about half as long as article 2, without setae; article 4 approx. 0.6 times as long as article 3, without setae; article 5 approx. 1.8 times as long as article 4, with 1 aesthetasc distally; article 6 shortest, with 1 long simple seta and 1 aesthetasc apically.</p><fig id="F3" position="float" orientation="portrait"><label>Figure 3.</label><caption><p><italic><tp:taxon-name><tp:taxon-name-part taxon-name-part-type="genus">Pleurocope</tp:taxon-name-part> <tp:taxon-name-part taxon-name-part-type="species">iriomotensis</tp:taxon-name-part></tp:taxon-name></italic> sp. n. <bold>A–B, E–K</bold> holotype male <bold>C–D</bold> paratype male (<abbrev xmlns:xlink="http://www.w3.org/1999/xlink" content-type="institution" xlink:title="Kitakyushu Museum of Natural History and Human History" xlink:type="simple">KMNH</abbrev> IvR 500,732): <bold>A</bold> left antennula, dorsal <bold>B</bold> left antenna, ventral <bold>C</bold> left mandible, dorsal <bold>D</bold> right mandible, dorsal <bold>E</bold> left maxillula, ventral <bold>F</bold> left maxilla, ventral <bold>G</bold> left maxilliped, dorsal <bold>H</bold> left pereopod 1, medial; <bold>I</bold> left pereopod 2, medial <bold>J</bold> left pereopod 3, medial <bold>K</bold> left pereopod 4, medial. Scale bars: 100 μm.</p></caption><graphic xmlns:xlink="http://www.w3.org/1999/xlink" xlink:href="zookeys-520-027-g003.jpg" position="float" orientation="portrait" xlink:type="simple" id="oo_56684.jpg"/></fig><p><italic>Antenna</italic> (Fig. <xref ref-type="fig" rid="F3">3B</xref>): peduncle consisting of 4 short and 2 long articles, and flagellum of 7 short articles. Articles 1 and 2 subquadrate, without setae; article 3 with a simple seta laterodistally and 4 simple setae on lateral protrusion; article 4 as long as articles 1 and 2 combined, without setae; article 5 longer than article 4, with single simple seta medially and laterally; article 6 as long as article 5, with 2 simple setae distomedially and 2 broom-like setae laterodistally; flagellum as long as peduncular articles 4–6 together, flagellar articles 1–6 each with 0, 1, 0, 2, 2 and 0 simple setae distally; flagellar article 7 with 2 simple setae and 1 aesthetasc.</p><p><italic>Maxillula</italic> (Fig. <xref ref-type="fig" rid="F3">3E</xref>) with medial lobe short, lacking setae; lateral lobe with 7 setae distally. <italic>Maxilla</italic> (Fig. <xref ref-type="fig" rid="F3">3F</xref>) with medial lobe bearing some fine and 2 stout setae on margin; lateral 2 lobes each with 2 stout setae apically.</p><p><italic>Maxilliped</italic> (Fig. <xref ref-type="fig" rid="F3">3G</xref>) palp slender, twice as long as basis: article 1 shortest, without setae; articles 2 to 4 subequal in length, each with single distal seta; article 5 narrowest, with a short seta medially and 2 stout setae apically; basis quadrate with broad endite bearing 2 simple setae distally and 1 coupling hook medially; epipod crenulated laterally, 2.6 times as long as width, 1.5 times as long as basis.</p><p><italic>Pereopod 1</italic> (Fig. <xref ref-type="fig" rid="F3">3H</xref>): basis 0.8 as long as ischium, with 1 dorsal seta; ischium the longest article, with short tooth and 2 long setae dorsally; merus pentagonal, with a ventral and a dorsal seta; carpus trapezoidal, as long as merus, with distoventral tapering projection terminating with 1 stout seta and 1 slender setae ventrally; propodus ovate, 2.3 times as long as width, with 1 proximoventral and 1 distodorsal small setae; dactylus as long as propodus, with 1 triangulate tooth and 1 short seta ventrally and 2 setae subapically, unguis half as long as dactylus and 1 slender seta apically.</p><p><italic>Pereopod 2</italic> (Fig. <xref ref-type="fig" rid="F3">3I</xref>) shorter than pereopods 3–7; basis with 1 distoventral seta; ischium 2.1 times as long as basis, dorsally with 2 robust setae; merus shorter than half length of ischium, with 2 simple setae ventrally and 1 robust seta dorsally; carpus longer than merus, with 2 robust setae ventrally and 1 simple seta dorsodistally; propodus as long as ischium, ventrally with 3 robust unequally bifid setae and 1 fringed scale on distal third, and with 2 simple and 1 robust seta dorsally; dactylus slender, 3.1 times as long as width, with 1 simple seta, 1 stout unguis and 1 accessory claw apically, and with 2 simple setae subapically. <italic>Pereopods 3–7</italic> (Figs <xref ref-type="fig" rid="F3">3J–K</xref>, <xref ref-type="fig" rid="F4">4A–C</xref>) subequal in shape and slightly increasing in length posteriorly; bases with 1 ventrodistal seta; ischia longer than bases, with 1–2 simple ventrally and 1–2 robust setae dorsally; meri less shorter than half length of ischia, with 2 setae ventrally and 1–2 robust setae dorsally; carpi longer than meri, with 1–2 simple and 2 robust setae ventrally and 0–1 simple and 0–1 robust setae dorsally; propodi longer than ischia, with 3 robust setae ventrally and 2–3 robust and 1 broom-like seta dorsally; dactyli with 2 simple setae, 1 stout unguis and 1 short accessory claw apically and 2 simple setae subapically.</p><fig id="F4" position="float" orientation="portrait"><label>Figure 4.</label><caption><p><italic><tp:taxon-name><tp:taxon-name-part taxon-name-part-type="genus">Pleurocope</tp:taxon-name-part> <tp:taxon-name-part taxon-name-part-type="species">iriomotensis</tp:taxon-name-part></tp:taxon-name></italic> sp. n. <bold>A–G</bold> holotype male <bold>H</bold> paratype male (<abbrev xmlns:xlink="http://www.w3.org/1999/xlink" content-type="institution" xlink:title="Kitakyushu Museum of Natural History and Human History" xlink:type="simple">KMNH</abbrev> IvR 500,731): <bold>A</bold> left pereopod 5, medial <bold>B</bold> left pereopod 6, medial <bold>C</bold> left pereopod 7, lateral <bold>D</bold> pleopod 1, ventral <bold>E</bold> left pleopod 2, dorsal <bold>F</bold> left pleopod 2, ventral <bold>G</bold> left pleopod 3, dorsal <bold>H</bold> habitus, lateral. Scale bars: 100 μm.</p></caption><graphic xmlns:xlink="http://www.w3.org/1999/xlink" xlink:href="zookeys-520-027-g004.jpg" position="float" orientation="portrait" xlink:type="simple" id="oo_56685.jpg"/></fig><p><italic>Pleopod 1</italic> (Fig. <xref ref-type="fig" rid="F4">4D</xref>) about 3.4 times as long as maximum width, tapering to apex, apically with 3 pairs of short setae. <italic>Pleopod 2</italic> (Fig. <xref ref-type="fig" rid="F4">4E, F</xref>): protopod 3 times as long as wide, bearing long seta apically; apical seta 1.2 times as long as protopod; endopod surpassing tip of protopod, with slender, long second article; second article 1.2 times as long as protopod; exopod narrower than endopod first article. <italic>Pleopod 3</italic> (Fig. <xref ref-type="fig" rid="F4">4G</xref>): endopod 4.7 times as long as width, bearing 3 stout plumose setae distally; exopod 0.9 times as long as endopod, bearing 2 simple setae apically.</p><p><italic>Uropod</italic> (Fig. <xref ref-type="fig" rid="F2">2</xref>) half as long as pleotelson. Protopod wide posteriorly, with 3 robust setae distally; exopod as long as protopod, with 2 robust setae distally; endopod slightly shorter than exopod, with 3 broom-like and 2 robust setae distally.</p></tp:treatment-sec><tp:treatment-sec sec-type="Description of the paratypes"><title>Description of the paratypes.</title><p><italic>Body</italic> (Fig. <xref ref-type="fig" rid="F4">4H</xref>) flattened, without spines and projections on dorsum. <italic>Left mandible</italic> (Fig. <xref ref-type="fig" rid="F3">3C</xref>) incisor 4 conical, directed anteriorly, without setae and teeth; lacinia mobilis with 3 teeth. <italic>Right mandible</italic> (Fig. <xref ref-type="fig" rid="F3">3D</xref>) incisor with 2 teeth apically, without setae.</p></tp:treatment-sec><tp:treatment-sec sec-type="Female"><title>Female.</title><p>Not known.</p></tp:treatment-sec><tp:treatment-sec sec-type="Remarks"><title>Remarks.</title><p><italic><tp:taxon-name><tp:taxon-name-part taxon-name-part-type="genus">Pleurocope</tp:taxon-name-part> <tp:taxon-name-part taxon-name-part-type="species">iriomotensis</tp:taxon-name-part></tp:taxon-name></italic> sp. n. can be identified by the following combination of characters: pereonite 1 lacking lateral spine-like processes; pereonites 2–4 and coxal plates of pereonites 5–7 each with lateral spine-like process; pleotelson twice as long longer as wide; flagellum of antenna consisting of 7 articles. Pereonite 1 without a spine-like process links the new species to <italic><tp:taxon-name><tp:taxon-name-part taxon-name-part-type="genus">Pleurocope</tp:taxon-name-part> <tp:taxon-name-part taxon-name-part-type="species">floridensis</tp:taxon-name-part></tp:taxon-name></italic> Hooker, 1985, from the Gulf of Mexico and to <italic><tp:taxon-name><tp:taxon-name-part taxon-name-part-type="genus">Pleurocope</tp:taxon-name-part> <tp:taxon-name-part taxon-name-part-type="species">dasyura</tp:taxon-name-part></tp:taxon-name></italic> Walker, 1901, from the Gulf of Naples, Italy. <italic><tp:taxon-name><tp:taxon-name-part taxon-name-part-type="genus">Pleurocope</tp:taxon-name-part> <tp:taxon-name-part taxon-name-part-type="species">iriomotensis</tp:taxon-name-part></tp:taxon-name></italic> is distinguished from <italic><tp:taxon-name><tp:taxon-name-part taxon-name-part-type="genus">Pleurocope</tp:taxon-name-part> <tp:taxon-name-part taxon-name-part-type="species">floridensis</tp:taxon-name-part></tp:taxon-name></italic> by the following characters (those of <italic><tp:taxon-name><tp:taxon-name-part taxon-name-part-type="genus">Pleurocope</tp:taxon-name-part> <tp:taxon-name-part taxon-name-part-type="species">floridensis</tp:taxon-name-part></tp:taxon-name></italic> in parentheses): pereonite 4 and coxal plate of pereonite 7 with spine-like process (without spine-like process); eyestalks not reaching to second article of antennula (surpassing second article of antennula); fifth article of antennula with 1 aesthetasc (with 2 aesthetascs); ischium of pereopod 1 with dorsal projection (without dorsal projection); pleopod 1 apically with 3 pairs of short setae (apically with 5 pairs of short setae). <italic><tp:taxon-name><tp:taxon-name-part taxon-name-part-type="genus">Pleurocope</tp:taxon-name-part> <tp:taxon-name-part taxon-name-part-type="species">dasyura</tp:taxon-name-part></tp:taxon-name></italic> differs from the new species in having pereonite 4 and coxal plate of pereonite 7 without spine-like processes, pereon with 6 long dorsal setae, antenna with long projection, and pleopod 1 apically with 4 pairs of short setae.</p></tp:treatment-sec><tp:treatment-sec sec-type="Etymology"><title>Etymology.</title><p>The species is named after the type locality.</p></tp:treatment-sec></tp:taxon-treatment>
