# Supplementary material for: Two new species of Asellota (Crustacea, Isopoda) from coral reefs on Iriomote Island, Okinawa, Japan
Source: Zookeys. 2015 Sep 16;(520):27–40. doi: 10.3897/zookeys.520.5943 (PMC4591720; doi:10.3897/zookeys.520.5943)
Supplement: XML Treatment for Prethura [file zookeys.520.5943-treatment3.xml]

<!DOCTYPE tp:taxon-treatment
  PUBLIC "-//TaxonX//DTD Taxonomic Treatment Publishing DTD v0 20100105//EN" "tax-treatment-NSO.dtd">
<tp:taxon-treatment xmlns:tp="http://www.plazi.org/taxpub"><tp:treatment-meta><kwd-group><label>Taxon classification</label><kwd><named-content content-type="kingdom">Animalia</named-content></kwd><kwd><named-content content-type="order">Isopoda</named-content></kwd><kwd><named-content content-type="family">Santiidae</named-content></kwd></kwd-group><mixed-citation publication-type="journal"><person-group><name><surname>Shimomura</surname><given-names>Michitaka</given-names></name><name><surname>Naruse</surname><given-names>Tohru</given-names></name></person-group><article-title>Two new species of <tp:taxon-name><tp:taxon-name-part taxon-name-part-type="suborder">Asellota</tp:taxon-name-part></tp:taxon-name> (<tp:taxon-name><tp:taxon-name-part taxon-name-part-type="subphylum">Crustacea</tp:taxon-name-part></tp:taxon-name>, <tp:taxon-name><tp:taxon-name-part taxon-name-part-type="order">Isopoda</tp:taxon-name-part></tp:taxon-name>) from coral reefs on Iriomote Island, Okinawa, Japan</article-title><source>Zookeys</source><day>16</day><month>9</month><year>2015</year><volume>2015</volume><issue>520</issue><fpage>27</fpage><lpage>40</lpage><pub-id pub-id-type="doi">10.3897/zookeys.520.5943</pub-id></mixed-citation></tp:treatment-meta><tp:nomenclature><tp:taxon-name>
                            <tp:taxon-name-part taxon-name-part-type="genus">Prethura</tp:taxon-name-part>
                        </tp:taxon-name><tp:taxon-authority>Kensley, 1982</tp:taxon-authority><tp:nomenclature-citation-list><tp:nomenclature-citation><tp:taxon-name><tp:taxon-name-part taxon-name-part-type="genus">Prethura</tp:taxon-name-part></tp:taxon-name><comment> Kensley, 1982: 255; Wolff 1989: 181.</comment></tp:nomenclature-citation></tp:nomenclature-citation-list></tp:nomenclature><tp:treatment-sec sec-type="Type species"><title>Type species.</title><p><italic><tp:taxon-name><tp:taxon-name-part taxon-name-part-type="genus">Prethura</tp:taxon-name-part> <tp:taxon-name-part taxon-name-part-type="species">hutchingsae</tp:taxon-name-part></tp:taxon-name></italic> Kensley, 1982; by original designation and monotypy.</p></tp:treatment-sec><tp:treatment-sec sec-type="Species included"><title>Species included</title><p><italic><tp:taxon-name><tp:taxon-name-part taxon-name-part-type="genus">Prethura</tp:taxon-name-part> <tp:taxon-name-part taxon-name-part-type="species">hutchingsae</tp:taxon-name-part></tp:taxon-name></italic> Kensley, 1982, Great Barrier Reef, Australia; <italic><tp:taxon-name><tp:taxon-name-part taxon-name-part-type="genus">Prethura</tp:taxon-name-part> <tp:taxon-name-part taxon-name-part-type="species">tuberculata</tp:taxon-name-part></tp:taxon-name></italic> sp. n., Iriomote Island, Ryukyu Islands (present study).</p><!--PageBreak--></tp:treatment-sec><tp:treatment-sec sec-type="Diagnosis"><title>Diagnosis</title><p><bold>(modified from Wolff 1989).</bold> Pleotelson subtriangular. Eyes well-developed, on short peduncles. Mandibular palp lacking. Coxal plates of pereonites 5 visible dorsally. Male pleopod 1 distally twisted, apically acute. Male pleopod 2 protopod enormously expanded. Uropods pedunculate, protopod enlarged, inserted ventrolaterally; medial ramus short. Female operculum pyriform.</p></tp:treatment-sec><tp:treatment-sec sec-type="Remarks"><title>Remarks.</title><p>The generic diagnosis is slightly modified from that of Wolff (1989). The significant change in this new diagnosis is to accommodate the presence of well-developed eyes on short peduncles.</p></tp:treatment-sec></tp:taxon-treatment>
