# Supplementary material for: Two new species of Asellota (Crustacea, Isopoda) from coral reefs on Iriomote Island, Okinawa, Japan
Source: Zookeys. 2015 Sep 16;(520):27–40. doi: 10.3897/zookeys.520.5943 (PMC4591720; doi:10.3897/zookeys.520.5943)
Supplement: XML Treatment for Prethura tuberculata [file zookeys.520.5943-treatment4.xml]

<!DOCTYPE tp:taxon-treatment
  PUBLIC "-//TaxonX//DTD Taxonomic Treatment Publishing DTD v0 20100105//EN" "tax-treatment-NSO.dtd">
<tp:taxon-treatment xmlns:tp="http://www.plazi.org/taxpub"><tp:treatment-meta><kwd-group><label>Taxon classification</label><kwd><named-content content-type="kingdom">Animalia</named-content></kwd><kwd><named-content content-type="order">Isopoda</named-content></kwd><kwd><named-content content-type="family">Santiidae</named-content></kwd></kwd-group><mixed-citation publication-type="journal"><person-group><name><surname>Shimomura</surname><given-names>Michitaka</given-names></name><name><surname>Naruse</surname><given-names>Tohru</given-names></name></person-group><article-title>Two new species of <tp:taxon-name><tp:taxon-name-part taxon-name-part-type="suborder">Asellota</tp:taxon-name-part></tp:taxon-name> (<tp:taxon-name><tp:taxon-name-part taxon-name-part-type="subphylum">Crustacea</tp:taxon-name-part></tp:taxon-name>, <tp:taxon-name><tp:taxon-name-part taxon-name-part-type="order">Isopoda</tp:taxon-name-part></tp:taxon-name>) from coral reefs on Iriomote Island, Okinawa, Japan</article-title><source>Zookeys</source><day>16</day><month>9</month><year>2015</year><volume>2015</volume><issue>520</issue><fpage>27</fpage><lpage>40</lpage><pub-id pub-id-type="doi">10.3897/zookeys.520.5943</pub-id></mixed-citation></tp:treatment-meta><tp:nomenclature><tp:taxon-name>
                            <tp:taxon-name-part taxon-name-part-type="genus">Prethura</tp:taxon-name-part>
                            <tp:taxon-name-part taxon-name-part-type="species">tuberculata</tp:taxon-name-part>
                            <object-id xmlns:xlink="http://www.w3.org/1999/xlink" content-type="zoobank" xlink:type="simple">http://zoobank.org/D79017CF-FDB4-4DB2-8643-968E2EA7E87E</object-id>
                        </tp:taxon-name><tp:taxon-status xmlns:xlink="http://www.w3.org/1999/xlink" xlink:type="simple">sp. n.</tp:taxon-status><xref ref-type="fig" rid="F5">Figs 5</xref><xref ref-type="fig" rid="F6">, 6</xref><!--PageBreak--><!--PageBreak--><!--PageBreak--><!--PageBreak--><!--PageBreak--></tp:nomenclature><tp:treatment-sec sec-type="material"><title>Material examined.</title><p>Holotype. ♂ (0.9 mm), <named-content xmlns:xlink="http://www.w3.org/1999/xlink" content-type="dwc:verbatimCoordinates" xlink:type="simple">24°20´N, 123°41´E</named-content>, Amitori Bay, Okinawa, Japan, 19 July 2012, dead coral, 4 m, coll. MS (<abbrev xmlns:xlink="http://www.w3.org/1999/xlink" content-type="institution" xlink:title="Kitakyushu Museum of Natural History and Human History" xlink:type="simple">KMNH</abbrev> IvR 500,733).</p></tp:treatment-sec><tp:treatment-sec sec-type="Description of the holotype"><title>Description of the holotype.</title><p><italic>Body</italic> (Fig. <xref ref-type="fig" rid="F5">5A</xref>) 2.6 times as long as maximum width, widest at head, with many small black chromatophores. Head 2.3 times as broad as long, broader than pereon, with pair of rounded protuberances dorsally; frontal margin concave; posterior margin slightly convex. Eyes each with 43 ommatidia. Pereonites 1 to 3 increasing in length posteriorly, each with 3 rounded protuberances dorsally; pereonite 4 longer than pereonite 3, without protuberances; pereonite 5 shortest; pereonite 6 slightly longer than pereonite 5; pereonite 7 as long as pereonite 6. Pereonites 1 to 3 increasing in width; pereonite 4 narrower than pereonite 3; pereonite 5 wider than pereonite 4; pereonite 6 narrower than pereonite 5; pereonite 7 narrowest. Pleonite half as long as pereonite 7, without pigmentations and setae dorsally. Pleotelson (Fig. <xref ref-type="fig" rid="F5">5A, E</xref>) 1.7 times as long as wide, with 3 pairs of short setae laterally and 4 pairs of short setae marginally.</p><fig id="F5" position="float" orientation="portrait"><label>Figure 5.</label><caption><p><italic><tp:taxon-name><tp:taxon-name-part taxon-name-part-type="genus">Prethura</tp:taxon-name-part> <tp:taxon-name-part taxon-name-part-type="species">tuberculata</tp:taxon-name-part></tp:taxon-name></italic> sp. n. <bold>A–E</bold> holotype male: <bold>A</bold> habitus, dorsal <bold>B</bold> right antennula, dorsal <bold>C</bold> articles 1–3 of antenna 2, dorsal <bold>D</bold> left uropod, lateral <bold>E</bold> pleotelson and uropod, lateral. Scales = 100 μm.</p></caption><graphic xmlns:xlink="http://www.w3.org/1999/xlink" xlink:href="zookeys-520-027-g005.jpg" position="float" orientation="portrait" xlink:type="simple" id="oo_56686.jpg"/></fig><p><italic>Antennula</italic> (Fig. <xref ref-type="fig" rid="F5">5B</xref>) consisting of 5 articles. Article 1 with many granules, without setae; article 2 broadest, as long as article 1, with many granules, and with 1 simple seta and 1 broom-like seta distomedially and 1 broom-like seta distolaterally; article 3 and 4 subequal in length, without setae; article 5 longest, approx. 3.3 times as long as article 4, with 3 simple setae and 1 aesthetasc apically.</p><p><italic>Antenna</italic> (Fig. <xref ref-type="fig" rid="F5">5C</xref>): articles 1 and 2 without setae; article 3 narrower than article 2, with 2 short setae distally; articles 4–6 and flagellar articles broken.</p><p><italic>Left mandible</italic> (Fig. <xref ref-type="fig" rid="F6">6A</xref>) incisor with 4 teeth, 4-toothed lacinia mobilis and 3 serrated setae; molar process cylindrical, with one large and four short teeth, and 1 seta distally. <italic>Right mandible</italic> (Fig. <xref ref-type="fig" rid="F6">6B</xref>) incisor with 4 teeth and 4 serrate setae; molar process cylindrical, with 1 seta distally.</p><fig id="F6" position="float" orientation="portrait"><label>Figure 6.</label><caption><p><italic><tp:taxon-name><tp:taxon-name-part taxon-name-part-type="genus">Prethura</tp:taxon-name-part> <tp:taxon-name-part taxon-name-part-type="species">tuberculata</tp:taxon-name-part></tp:taxon-name></italic> sp. n. <bold>A–K</bold> holotype male: <bold>A</bold> left mandible, medial <bold>B</bold> right mandible, dorsal <bold>C</bold> left maxillula, dorsal <bold>D</bold> left maxilla, ventral <bold>E</bold> left maxilliped, dorsal <bold>F</bold> pleopod 1, ventral <bold>G</bold> right pleopod 2, ventral <bold>H</bold> endopod of right pleopod, dorsal <bold>I</bold> left pleopod 3, dorsal <bold>J</bold> left pleopod 4, ventral <bold>K</bold> pleotelson and uropods, ventral. Scale bar: 100 μm.</p></caption><graphic xmlns:xlink="http://www.w3.org/1999/xlink" xlink:href="zookeys-520-027-g006.jpg" position="float" orientation="portrait" xlink:type="simple" id="oo_56687.jpg"/></fig><p><italic>Maxillula</italic> (Fig. <xref ref-type="fig" rid="F6">6C</xref>): medial lobe with 5 setae apically and some fine setae medially; lateral lobe with 12 setae apically and some fine setae laterally. <italic>Maxilla</italic> (Fig. <xref ref-type="fig" rid="F6">6D</xref>) with medial lobe bearing some fine and 7 stout setae medially; two lateral lobes each with 4 stout setae apically.</p><!--PageBreak--><p><italic>Maxilliped</italic> (Fig. <xref ref-type="fig" rid="F6">6E</xref>) palp slender, approx. 0.8 times as long as basis: article 1 without setae; articles 2 about twice as long as article 1, with 1 medial seta; article 3 longer than half of article 2, with 1 seta medially and laterally; article 4 longest, with small <!--PageBreak--><!--PageBreak-->distomedial lobe bearing 2 long setae; article 5 shortest, with 3 apical setae. Basis quadrate, bearing one simple and two pectinate setae on dorsal ridge, some simple and irregular shaped setae distally, 3 fan-shaped setae submarginally, and 2 coupling hooks medially. Epipod lanceolate, with acute apex. Pereopods broken.</p><p><italic>Pleopod 1</italic> (Fig. <xref ref-type="fig" rid="F6">6F</xref>) about 2.5 times as long as maximum width, without setae. <italic>Pleopod 2</italic> (Fig. <xref ref-type="fig" rid="F6">6G, H</xref>) with broad protopod bearing simple seta apically; protopod with short projection and simple seta laterally; endopod broad, with stout, short stylet; exopod stout. <italic>Pleopod 3</italic> (Fig. <xref ref-type="fig" rid="F6">6I</xref>) protopod as long as width, shorter than endopod; endopod 1.6 times as long as width, with 3 short, plumose setae distally; exopod 0.8 times as broad as endopod, bearing 1 simple seta apically and many fine setae laterally. <italic>Pleopod 4</italic> (Fig. <xref ref-type="fig" rid="F6">6J</xref>) endopod ovate, 2.7 times as long as broad; exopod its tip not surpassing tip of endopod, distally with 1 long slender and some short setae, and laterally with 7 spinulose scales. <italic>Pleopod 5</italic> broken.</p><p><italic>Uropod</italic> (Figs <xref ref-type="fig" rid="F5">5D</xref>, <xref ref-type="fig" rid="F6">6K</xref>) 0.2 times as long as pleotelson. Protopod widest at anterior part, narrow posteriorly, with 4 simple setae distally and 3 simple setae laterally; endopod 0.3 times as long as protopod, cylindrical, with 4 broom-like setae apically.</p></tp:treatment-sec><tp:treatment-sec sec-type="Remarks"><title>Remarks.</title><p>This new species differs from the only congener, <italic><tp:taxon-name><tp:taxon-name-part taxon-name-part-type="genus">Prethura</tp:taxon-name-part> <tp:taxon-name-part taxon-name-part-type="species">hutchingsae</tp:taxon-name-part></tp:taxon-name></italic> Kensley, 1982, from the Great Barrier Reef, by the following characters (those of <italic><tp:taxon-name><tp:taxon-name-part taxon-name-part-type="genus">Prethura</tp:taxon-name-part> <tp:taxon-name-part taxon-name-part-type="species">hutchingsae</tp:taxon-name-part></tp:taxon-name></italic> in parentheses): pleopod 1 lacking any setae (with setae); protopod of pleopod 2 with lateral projection (without projection); epipod of maxilliped with acute apex (blunt apex).</p></tp:treatment-sec><tp:treatment-sec sec-type="Etymology"><title>Etymology.</title><p>From the Latin “<italic>tuberculatus</italic>”, referring to the lateral projection of the protopod of pleopod 1.</p></tp:treatment-sec></tp:taxon-treatment>
